# Supplementary material for: Modelling the effect of subcellular mutations on the migration of cells in the colorectal crypt
Source: BMC Bioinformatics. 2020 Mar 3;21:95. doi: 10.1186/s12859-020-3391-3 (PMC7053074; doi:10.1186/s12859-020-3391-3)
Supplement: Supplementary file 5 — Additional file 5 Supplementary file 2. SBML for the Tan model extended to include mutations and variable drag. [file 12859_2020_3391_MOESM5_ESM.xml]

<?xml version="1.0" encoding="UTF-8"?>
<sbml level="2" version="1" xmlns:jd2="http://www.sys-bio.org/sbml/jd2" xmlns="http://www.sbml.org/sbml/level2">
  <model name="Model2" id="M2">
    <notes>
      <p xmlns="http://www.w3.org/1999/xhtml">
        <body/>
            </p>
      
    </notes>
    <annotation>
<jd2:JDesignerLayout BuildVersion="52" MajorVersion="2" MinorVersion="3" version="2.0" xmlns:jd2="http://www.sys-bio.org/sbml/jd2">
            <jd2:header>
               <jd2:VersionHeader JDesignerVersion="2.0"/>
               <jd2:ModelHeader Author="BruceGardiner,ChinWeeTan" ModelTitle="Model2" ModelVersion="1.0"/>
               <jd2:TimeCourseDetails numberOfPoints="1000" timeEnd="10" timeStart="0"/>
            </jd2:header>
            <jd2:listOfParameterSets currentParameterSet="Optimised SS activeTransport">
               <jd2:parameterSet Id="Optimised SS activeTransport">
                  <jd2:notes note=""/>
                  <jd2:listOfCompartments>
                     <jd2:NameValue name="compartment" value="1"/>
                     <jd2:NameValue name="CytosolMembrane" value="1.16"/>
                     <jd2:NameValue name="nucleus" value="0.65"/>
                  </jd2:listOfCompartments>
                  <jd2:listOfSpecies>
                     <jd2:NameValue name="bcat_cm" value="46.6"/>
                     <jd2:NameValue name="ligand_cm" value="581.1"/>
                     <jd2:NameValue name="complex_cm" value="418.9"/>
                     <jd2:NameValue name="bcat_nu" value="32.6"/>
                     <jd2:NameValue name="ligand_nu" value="516.8"/>
                     <jd2:NameValue name="complex_nu" value="483.2"/>
                     
                  </jd2:listOfSpecies>
                  <jd2:listOfParameters>
                     <jd2:NameValue constant="false" name="wnt_level"/>
                     <jd2:NameValue name="kC_k1" value="1E-5"/>
                     <jd2:NameValue name="kC_k2" value="0.000647"/>
                     <jd2:NameValue name="kN_k1" value="0.0001"/>
                     <jd2:NameValue name="kN_k2" value="0.00349"/>
                     <jd2:NameValue name="kdegradation" value="0.0163"/>
                     <jd2:NameValue name="Bsyn" value="1.306"/>
                     <jd2:NameValue name="kdiffusion_k" value="39.13"/>
                     <jd2:NameValue name="K_n_active_k" value="17.16"/>
                     <jd2:NameValue name="K_c_active_k" value="4.5"/>
                  </jd2:listOfParameters>
               </jd2:parameterSet>
               <jd2:parameterSet Id="Optimised SS NOactiveTransport">
                  <jd2:notes note=""/>
                  <jd2:listOfCompartments>
                     <jd2:NameValue name="compartment" value="1"/>
                     <jd2:NameValue name="CytosolMembrane" value="1.16"/>
                     <jd2:NameValue name="nucleus" value="0.65"/>
                  </jd2:listOfCompartments>
                  <jd2:listOfSpecies>
                     <jd2:NameValue name="bcat_cm" value="70.8"/>
                     <jd2:NameValue name="ligand_cm" value="605.3"/>
                     <jd2:NameValue name="complex_cm" value="394.7"/>
                     <jd2:NameValue name="bcat_nu" value="61.8"/>
                     <jd2:NameValue name="ligand_nu" value="546"/>
                     <jd2:NameValue name="complex_nu" value="454"/>
                     
                  </jd2:listOfSpecies>
                  <jd2:listOfParameters>
                     <jd2:NameValue constant="false" name="wnt_level"/>
                     <jd2:NameValue name="kdegradation" value="0.0163"/>
                     <jd2:NameValue name="Bsyn" value="1.306"/>
                     <jd2:NameValue name="K_n_active_k" value="0"/>
                     <jd2:NameValue name="kC_k1" value="1E-5"/>
                     <jd2:NameValue name="kC_k2" value="0.00109"/>
                     <jd2:NameValue name="kN_k1" value="0.0001"/>
                     <jd2:NameValue name="kN_k2" value="0.00743"/>
                     <jd2:NameValue name="kdiffusion_k" value="1354.1"/>
                     <jd2:NameValue name="K_c_active_k" value="0"/>
                  </jd2:listOfParameters>
               </jd2:parameterSet>
            </jd2:listOfParameterSets>
            <jd2:JDGraphicsHeader BackGroundColor="FFFFFFEF"/>
            <jd2:listOfCompartments>
               <jd2:compartment id="compartment" size="1" visible="false">
                  <jd2:boundingBox h="64" w="64" x="0" y="0"/>
                  <jd2:membraneStyle color="FF00A5FF" thickness="12"/>
                  <jd2:interiorStyle color="FFEEEEFF"/>
                  <jd2:text value="compartment" visible="true">
                     <jd2:position rx="32" ry="58"/>
                     <jd2:font fontColor="FF000000" fontName="Arial" fontSize="8" fontStyle=""/>
                  </jd2:text>
               </jd2:compartment>
               <jd2:compartment id="CytosolMembrane" size="1.16" visible="true">
                  <jd2:boundingBox h="190" w="340" x="214" y="131"/>
                  <jd2:membraneStyle color="FFFF0000" thickness="12"/>
                  <jd2:interiorStyle color="FFEEEEFF"/>
                  <jd2:text value="CytosolMembrane" visible="true">
                     <jd2:position rx="118" ry="174"/>
                     <jd2:font fontColor="FF000000" fontName="Arial" fontSize="8" fontStyle=""/>
                  </jd2:text>
               </jd2:compartment>
               <jd2:compartment id="nucleus" size="0.65" visible="true">
                  <jd2:boundingBox h="190" w="340" x="214" y="341"/>
                  <jd2:membraneStyle color="FF00A5FF" thickness="12"/>
                  <jd2:interiorStyle color="FFEEEEFF"/>
                  <jd2:text value="nucleus" visible="true">
                     <jd2:position rx="148" ry="174"/>
                     <jd2:font fontColor="FF000000" fontName="Arial" fontSize="8" fontStyle=""/>
                  </jd2:text>
               </jd2:compartment>
            </jd2:listOfCompartments>
            <jd2:listOfSpecies>
               <jd2:species boundaryCondition="false" compartment="CytosolMembrane" id="bcat_cm" initialConcentration="46.6">
                  <jd2:positionLocked value="false"/>
                  <jd2:boundingBox x="349" y="217"/>
                  <jd2:displayValue visible="true">
                     <jd2:position rx="0" ry="0"/>
                     <jd2:font fontColor="FF000000" fontName="Arial" fontSize="8" fontStyle=""/>
                  </jd2:displayValue>
                  <jd2:text value="bcat_cm" visible="true">
                     <jd2:position rx="4" ry="12"/>
                     <jd2:font fontColor="FF000000" fontName="Arial" fontSize="8" fontStyle=""/>
                  </jd2:text>
                  <jd2:complex aliasBoundaryColor="FFFF0000" aliasBoundaryThickness="3" boundarySpeciesStyle="bsShadow" boundaryStyleColor="FF0000FF" captionPosition="npCenter" h="40" id="C2592840" w="62">
                     <jd2:subunit shape="suOvalSquare">
                        <jd2:boundingBox h="40" rx="0" ry="0" w="62"/>
                        <jd2:text value="S13" visible="false">
                           <jd2:position rx="20" ry="12"/>
                           <jd2:font fontColor="FF000000" fontName="Arial" fontSize="8" fontStyle=""/>
                        </jd2:text>
                        <jd2:color endColor="FFFFFFFF" scheme="gtVertLinear" startColor="FFFFCC99"/>
                        <jd2:edgeStyle color="FFFF9900" stroke="dsSolid" thickness="2"/>
                     </jd2:subunit>
                  </jd2:complex>
               </jd2:species>
               <jd2:species boundaryCondition="false" compartment="CytosolMembrane" id="ligand_cm" initialConcentration="581.1">
                  <jd2:positionLocked value="false"/>
                  <jd2:boundingBox x="460" y="152"/>
                  <jd2:displayValue visible="true">
                     <jd2:position rx="0" ry="0"/>
                     <jd2:font fontColor="FF000000" fontName="Arial" fontSize="8" fontStyle=""/>
                  </jd2:displayValue>
                  <jd2:text value="ligand_cm" visible="true">
                     <jd2:position rx="4" ry="12"/>
                     <jd2:font fontColor="FF000000" fontName="Arial" fontSize="8" fontStyle=""/>
                  </jd2:text>
                  <jd2:complex aliasBoundaryColor="FFFF0000" aliasBoundaryThickness="3" boundarySpeciesStyle="bsShadow" boundaryStyleColor="FF0000FF" captionPosition="npCenter" h="40" id="C2592840" w="73">
                     <jd2:subunit shape="suOvalSquare">
                        <jd2:boundingBox h="40" rx="0" ry="0" w="73"/>
                        <jd2:text value="S13" visible="false">
                           <jd2:position rx="25" ry="12"/>
                           <jd2:font fontColor="FF000000" fontName="Arial" fontSize="8" fontStyle=""/>
                        </jd2:text>
                        <jd2:color endColor="FFFFFFFF" scheme="gtVertLinear" startColor="FFFFCC99"/>
                        <jd2:edgeStyle color="FFFF9900" stroke="dsSolid" thickness="2"/>
                     </jd2:subunit>
                  </jd2:complex>
               </jd2:species>
               <jd2:species boundaryCondition="false" compartment="CytosolMembrane" id="complex_cm" initialConcentration="418.9">
                  <jd2:positionLocked value="false"/>
                  <jd2:boundingBox x="447" y="251"/>
                  <jd2:displayValue visible="true">
                     <jd2:position rx="0" ry="0"/>
                     <jd2:font fontColor="FF000000" fontName="Arial" fontSize="8" fontStyle=""/>
                  </jd2:displayValue>
                  <jd2:text value="complex_cm" visible="true">
                     <jd2:position rx="5" ry="12"/>
                     <jd2:font fontColor="FF000000" fontName="Arial" fontSize="8" fontStyle=""/>
                  </jd2:text>
                  <jd2:complex aliasBoundaryColor="FFFF0000" aliasBoundaryThickness="3" boundarySpeciesStyle="bsShadow" boundaryStyleColor="FF0000FF" captionPosition="npCenter" h="40" id="C2592840" w="88">
                     <jd2:subunit shape="suOvalSquare">
                        <jd2:boundingBox h="40" rx="0" ry="0" w="88"/>
                        <jd2:text value="S13" visible="false">
                           <jd2:position rx="33" ry="12"/>
                           <jd2:font fontColor="FF000000" fontName="Arial" fontSize="8" fontStyle=""/>
                        </jd2:text>
                        <jd2:color endColor="FFFFFFFF" scheme="gtVertLinear" startColor="FFFFCC99"/>
                        <jd2:edgeStyle color="FFFF9900" stroke="dsSolid" thickness="2"/>
                     </jd2:subunit>
                  </jd2:complex>
               </jd2:species>
               <jd2:species boundaryCondition="false" compartment="nucleus" id="bcat_nu" initialConcentration="32.6">
                  <jd2:positionLocked value="false"/>
                  <jd2:boundingBox x="275" y="428"/>
                  <jd2:displayValue visible="true">
                     <jd2:position rx="0" ry="0"/>
                     <jd2:font fontColor="FF000000" fontName="Arial" fontSize="8" fontStyle=""/>
                  </jd2:displayValue>
                  <jd2:text value="bcat_nu" visible="true">
                     <jd2:position rx="6" ry="12"/>
                     <jd2:font fontColor="FF000000" fontName="Arial" fontSize="8" fontStyle=""/>
                  </jd2:text>
                  <jd2:complex aliasBoundaryColor="FFFF0000" aliasBoundaryThickness="3" boundarySpeciesStyle="bsShadow" boundaryStyleColor="FF0000FF" captionPosition="npCenter" h="40" id="C2592840" w="62">
                     <jd2:subunit shape="suOvalSquare">
                        <jd2:boundingBox h="40" rx="0" ry="0" w="62"/>
                        <jd2:text value="S13" visible="false">
                           <jd2:position rx="20" ry="12"/>
                           <jd2:font fontColor="FF000000" fontName="Arial" fontSize="8" fontStyle=""/>
                        </jd2:text>
                        <jd2:color endColor="FFFFFFFF" scheme="gtVertLinear" startColor="FFFFCC99"/>
                        <jd2:edgeStyle color="FFFF9900" stroke="dsSolid" thickness="2"/>
                     </jd2:subunit>
                  </jd2:complex>
               </jd2:species>
               <jd2:species boundaryCondition="false" compartment="nucleus" id="ligand_nu" initialConcentration="516.8">
                  <jd2:positionLocked value="false"/>
                  <jd2:boundingBox x="469" y="480"/>
                  <jd2:displayValue visible="true">
                     <jd2:position rx="0" ry="0"/>
                     <jd2:font fontColor="FF000000" fontName="Arial" fontSize="8" fontStyle=""/>
                  </jd2:displayValue>
                  <jd2:text value="ligand_nu" visible="true">
                     <jd2:position rx="0" ry="12"/>
                     <jd2:font fontColor="FF000000" fontName="Arial" fontSize="8" fontStyle=""/>
                  </jd2:text>
                  <jd2:complex aliasBoundaryColor="FFFF0000" aliasBoundaryThickness="3" boundarySpeciesStyle="bsShadow" boundaryStyleColor="FF0000FF" captionPosition="npCenter" h="40" id="C2592840" w="62">
                     <jd2:subunit shape="suOvalSquare">
                        <jd2:boundingBox h="40" rx="0" ry="0" w="62"/>
                        <jd2:text value="S13" visible="false">
                           <jd2:position rx="20" ry="12"/>
                           <jd2:font fontColor="FF000000" fontName="Arial" fontSize="8" fontStyle=""/>
                        </jd2:text>
                        <jd2:color endColor="FFFFFFFF" scheme="gtVertLinear" startColor="FFFFCC99"/>
                        <jd2:edgeStyle color="FFFF9900" stroke="dsSolid" thickness="2"/>
                     </jd2:subunit>
                  </jd2:complex>
               </jd2:species>
               <jd2:species boundaryCondition="false" compartment="nucleus" id="complex_nu" initialConcentration="483.2">
                  <jd2:positionLocked value="false"/>
                  <jd2:boundingBox x="455" y="360"/>
                  <jd2:displayValue visible="true">
                     <jd2:position rx="0" ry="0"/>
                     <jd2:font fontColor="FF000000" fontName="Arial" fontSize="8" fontStyle=""/>
                  </jd2:displayValue>
                  <jd2:text value="complex_nu" visible="true">
                     <jd2:position rx="4" ry="12"/>
                     <jd2:font fontColor="FF000000" fontName="Arial" fontSize="8" fontStyle=""/>
                  </jd2:text>
                  <jd2:complex aliasBoundaryColor="FFFF0000" aliasBoundaryThickness="3" boundarySpeciesStyle="bsShadow" boundaryStyleColor="FF0000FF" captionPosition="npCenter" h="40" id="C2592840" w="84">
                     <jd2:subunit shape="suOvalSquare">
                        <jd2:boundingBox h="40" rx="0" ry="0" w="84"/>
                        <jd2:text value="S13" visible="false">
                           <jd2:position rx="31" ry="12"/>
                           <jd2:font fontColor="FF000000" fontName="Arial" fontSize="8" fontStyle=""/>
                        </jd2:text>
                        <jd2:color endColor="FFFFFFFF" scheme="gtVertLinear" startColor="FFFFCC99"/>
                        <jd2:edgeStyle color="FFFF9900" stroke="dsSolid" thickness="2"/>
                     </jd2:subunit>
                  </jd2:complex>
               </jd2:species>
              
            </jd2:listOfSpecies>
            <jd2:listOfReactions>
               <jd2:reaction id="Bsynthesis" reversible="false">
                  <jd2:listOfReactants>
                     
                  </jd2:listOfReactants>
                  <jd2:listOfProducts>
                     <jd2:speciesReference species="bcat_cm" stoichiometry="1"/>
                  </jd2:listOfProducts>
                  <jd2:listOfModifierEdges/>
                  <jd2:kineticLaw type="explicit">
                                         
                      <jd2:rateEquation value="Bsyn"/>
                  </jd2:kineticLaw>
                  <jd2:display arrowFillColor="FF000000" arrowStyle="ar1" lineColor="FF838464" lineThickness="2">
                     <jd2:lineType type="ltBezier">
                        <jd2:edge>
                           
                           <jd2:pt type="controlPoint" x="272" y="236"/>
                           <jd2:pt type="controlPoint" x="310" y="245"/>
                           <jd2:pt speciesRef="bcat_cm" type="product" x="380" y="237"/>
                        </jd2:edge>
                     </jd2:lineType>
                     <jd2:displayValue showValue="false" value="0" visible="false">
                        <jd2:position rx="0" ry="0"/>
                        <jd2:font fontColor="FF000000" fontName="Arial" fontSize="8" fontStyle=""/>
                     </jd2:displayValue>
                  </jd2:display>
               </jd2:reaction>
               <jd2:reaction id="kDegradation" reversible="false">
                  <jd2:listOfReactants>
                     <jd2:speciesReference species="bcat_cm" stoichiometry="1"/>
                  </jd2:listOfReactants>
                  <jd2:listOfProducts>
                     
                  </jd2:listOfProducts>
                  <jd2:listOfModifierEdges/>
                  <jd2:kineticLaw type="explicit">
                     <jd2:rateEquation value="kdegradation*bcat_cm"/>
                  </jd2:kineticLaw>
                  <jd2:display arrowFillColor="FF000000" arrowStyle="ar1" lineColor="FF838464" lineThickness="2">
                     <jd2:lineType type="ltBezier">
                        <jd2:edge>
                           <jd2:pt speciesRef="bcat_cm" type="substrate" x="380" y="237"/>
                           <jd2:pt type="controlPoint" x="336" y="187"/>
                           <jd2:pt type="controlPoint" x="319" y="180"/>
                           
                        </jd2:edge>
                     </jd2:lineType>
                     <jd2:displayValue showValue="false" value="0" visible="false">
                        <jd2:position rx="0" ry="0"/>
                        <jd2:font fontColor="FF000000" fontName="Arial" fontSize="8" fontStyle=""/>
                     </jd2:displayValue>
                  </jd2:display>
               </jd2:reaction>
               <jd2:reaction id="kC" reversible="true">
                  <jd2:listOfReactants>
                     <jd2:speciesReference species="bcat_cm" stoichiometry="1"/>
                     <jd2:speciesReference species="ligand_cm" stoichiometry="1"/>
                  </jd2:listOfReactants>
                  <jd2:listOfProducts>
                     <jd2:speciesReference species="complex_cm" stoichiometry="1"/>
                  </jd2:listOfProducts>
                  <jd2:listOfModifierEdges/>
                  <jd2:kineticLaw type="explicit">
                     <jd2:rateEquation value="kC_k1*bcat_cm*ligand_cm-kC_k2*complex_cm"/>
                  </jd2:kineticLaw>
                  <jd2:display arrowFillColor="FF000000" arrowStyle="ar1" lineColor="FF838464" lineThickness="2">
                     <jd2:edgeCenter x="443" y="212"/>
                     <jd2:lineType type="ltLine">
                        <jd2:edge type="substrate">
                           <jd2:pt speciesRef="bcat_cm" type="substrate" x="380" y="237"/>
                           <jd2:pt type="centerPoint" x="443" y="212"/>
                        </jd2:edge>
                        <jd2:edge type="substrate">
                           <jd2:pt speciesRef="ligand_cm" type="substrate" x="496" y="172"/>
                           <jd2:pt type="centerPoint" x="443" y="212"/>
                        </jd2:edge>
                        <jd2:edge type="product">
                           <jd2:pt type="centerPoint" x="443" y="212"/>
                           <jd2:pt speciesRef="complex_cm" type="product" x="491" y="271"/>
                        </jd2:edge>
                     </jd2:lineType>
                     <jd2:displayValue showValue="false" value="0" visible="false">
                        <jd2:position rx="0" ry="0"/>
                        <jd2:font fontColor="FF000000" fontName="Arial" fontSize="8" fontStyle=""/>
                     </jd2:displayValue>
                  </jd2:display>
               </jd2:reaction>
               <jd2:reaction id="kN" reversible="true">
                  <jd2:listOfReactants>
                     <jd2:speciesReference species="bcat_nu" stoichiometry="1"/>
                     <jd2:speciesReference species="ligand_nu" stoichiometry="1"/>
                  </jd2:listOfReactants>
                  <jd2:listOfProducts>
                     <jd2:speciesReference species="complex_nu" stoichiometry="1"/>
                  </jd2:listOfProducts>
                  <jd2:listOfModifierEdges/>
                  <jd2:kineticLaw type="explicit">
                     <jd2:rateEquation value="kN_k1*bcat_nu*ligand_nu-kN_k2*complex_nu"/>
                  </jd2:kineticLaw>
                  <jd2:display arrowFillColor="FF000000" arrowStyle="ar1" lineColor="FF838464" lineThickness="2">
                     <jd2:edgeCenter x="442" y="435"/>
                     <jd2:lineType type="ltLine">
                        <jd2:edge type="substrate">
                           <jd2:pt speciesRef="bcat_nu" type="substrate" x="306" y="448"/>
                           <jd2:pt type="centerPoint" x="442" y="435"/>
                        </jd2:edge>
                        <jd2:edge type="substrate">
                           <jd2:pt speciesRef="ligand_nu" type="substrate" x="500" y="500"/>
                           <jd2:pt type="centerPoint" x="442" y="435"/>
                        </jd2:edge>
                        <jd2:edge type="product">
                           <jd2:pt type="centerPoint" x="442" y="435"/>
                           <jd2:pt speciesRef="complex_nu" type="product" x="497" y="380"/>
                        </jd2:edge>
                     </jd2:lineType>
                     <jd2:displayValue showValue="false" value="0" visible="false">
                        <jd2:position rx="0" ry="0"/>
                        <jd2:font fontColor="FF000000" fontName="Arial" fontSize="8" fontStyle=""/>
                     </jd2:displayValue>
                  </jd2:display>
               </jd2:reaction>
               <jd2:reaction id="kdiffusion" reversible="false">
                  <jd2:listOfReactants>
                     <jd2:speciesReference species="bcat_cm" stoichiometry="1"/>
                  </jd2:listOfReactants>
                  <jd2:listOfProducts>
                     <jd2:speciesReference species="bcat_nu" stoichiometry="1"/>
                  </jd2:listOfProducts>
                  <jd2:listOfModifierEdges/>
                  <jd2:kineticLaw type="explicit">
                     <jd2:rateEquation value="kdiffusion_k*(bcat_cm-bcat_nu)"/>
                  </jd2:kineticLaw>
                  <jd2:display arrowFillColor="FF000000" arrowStyle="ar1" lineColor="FF838464" lineThickness="2">
                     <jd2:lineType type="ltBezier">
                        <jd2:edge>
                           <jd2:pt speciesRef="bcat_cm" type="substrate" x="380" y="237"/>
                           <jd2:pt type="controlPoint" x="244" y="266"/>
                           <jd2:pt type="controlPoint" x="232" y="382"/>
                           <jd2:pt speciesRef="bcat_nu" type="product" x="306" y="448"/>
                        </jd2:edge>
                     </jd2:lineType>
                     <jd2:displayValue showValue="false" value="0" visible="false">
                        <jd2:position rx="0" ry="0"/>
                        <jd2:font fontColor="FF000000" fontName="Arial" fontSize="8" fontStyle=""/>
                     </jd2:displayValue>
                  </jd2:display>
               </jd2:reaction>
               <jd2:reaction id="K_c_active" reversible="false">
                  <jd2:listOfReactants>
                     <jd2:speciesReference species="bcat_cm" stoichiometry="1"/>
                  </jd2:listOfReactants>
                  <jd2:listOfProducts>
                     <jd2:speciesReference species="bcat_nu" stoichiometry="1"/>
                  </jd2:listOfProducts>
                  <jd2:listOfModifierEdges/>
                  <jd2:kineticLaw type="explicit">
                     <jd2:rateEquation value="K_c_active_k*bcat_cm"/>
                  </jd2:kineticLaw>
                  <jd2:display arrowFillColor="FF000000" arrowStyle="ar1" lineColor="FF838464" lineThickness="2">
                     <jd2:lineType type="ltLine">
                        <jd2:edge>
                           <jd2:pt speciesRef="bcat_cm" type="substrate" x="380" y="237"/>
                           <jd2:pt speciesRef="bcat_nu" type="product" x="306" y="448"/>
                        </jd2:edge>
                     </jd2:lineType>
                     <jd2:displayValue showValue="false" value="0" visible="false">
                        <jd2:position rx="0" ry="0"/>
                        <jd2:font fontColor="FF000000" fontName="Arial" fontSize="8" fontStyle=""/>
                     </jd2:displayValue>
                  </jd2:display>
               </jd2:reaction>
               <jd2:reaction id="K_n_active" reversible="false">
                  <jd2:listOfReactants>
                     <jd2:speciesReference species="bcat_nu" stoichiometry="1"/>
                  </jd2:listOfReactants>
                  <jd2:listOfProducts>
                     <jd2:speciesReference species="bcat_cm" stoichiometry="1"/>
                  </jd2:listOfProducts>
                  <jd2:listOfModifierEdges/>
                  <jd2:kineticLaw type="explicit">
                     <jd2:rateEquation value="K_n_active_k*bcat_nu"/>
                  </jd2:kineticLaw>
                  <jd2:display arrowFillColor="FF000000" arrowStyle="ar1" lineColor="FF838464" lineThickness="2">
                     <jd2:lineType type="ltBezier">
                        <jd2:edge>
                           <jd2:pt speciesRef="bcat_nu" type="substrate" x="306" y="448"/>
                           <jd2:pt type="controlPoint" x="373" y="418"/>
                           <jd2:pt type="controlPoint" x="390" y="346"/>
                           <jd2:pt speciesRef="bcat_cm" type="product" x="380" y="237"/>
                        </jd2:edge>
                     </jd2:lineType>
                     <jd2:displayValue showValue="false" value="0" visible="false">
                        <jd2:position rx="0" ry="0"/>
                        <jd2:font fontColor="FF000000" fontName="Arial" fontSize="8" fontStyle=""/>
                     </jd2:displayValue>
                  </jd2:display>
               </jd2:reaction>
            </jd2:listOfReactions>
         </jd2:JDesignerLayout>
                  </annotation>
      <listOfUnitDefinitions>
      <unitDefinition name="minutes" id="time">
        <listOfUnits>
          <unit kind="second" multiplier="60"/>
        </listOfUnits>
      </unitDefinition>
    </listOfUnitDefinitions>
    <listOfCompartments>
      <compartment size="1" id="compartment"/>
      <compartment size="1.16" id="CytosolMembrane"/>
      <compartment size="0.65" id="nucleus"/>
    </listOfCompartments>
    <listOfSpecies>
      <species compartment="CytosolMembrane" boundaryCondition="false" id="bcat_cm" initialConcentration="46.6"/>
      <species compartment="CytosolMembrane" boundaryCondition="false" id="ligand_cm" initialConcentration="581.1"/>
      <species compartment="CytosolMembrane" boundaryCondition="false" id="complex_cm" initialConcentration="418.9"/>
      <species compartment="nucleus" boundaryCondition="false" id="bcat_nu" initialConcentration="32.6"/>
      <species compartment="nucleus" boundaryCondition="false" id="ligand_nu" initialConcentration="516.8"/>
      <species compartment="nucleus" boundaryCondition="false" id="complex_nu" initialConcentration="483.2"/>
      <species compartment="CytosolMembrane" id="drag" name="drag" initialAmount="1" boundaryCondition="false" constant="false"/>
    </listOfSpecies>
    <listOfParameters>
      <parameter name="wnt_level" constant="false" id="wnt_level"/>
      <parameter value="0.0163" id="kdegradation"/>
      <parameter value="1.306" id="Bsyn"/>
      <parameter value="17.16" id="K_n_active_k"/>
      <parameter value="1E-5" id="kC_k1"/>
      <parameter value="0.000647" id="kC_k2"/>
      <parameter value="0.0001" id="kN_k1"/>
      <parameter value="0.00349" id="kN_k2"/>
      <parameter value="39.13" id="kdiffusion_k"/>
      <parameter value="4.5" id="K_c_active_k"/>
      <parameter name="gamma" constant="false" id="gamma"/>
      <parameter id="ComplexTransitThreshold" name="ComplexTransitThreshold" value="1" constant="true"/>
    </listOfParameters>
    <listOfRules>
      <assignmentRule variable="drag">
        <math xmlns="http://www.w3.org/1998/Math/MathML">
          <apply>
            <ci> max </ci>
            <apply>
              <divide/>
              <apply>
                <minus/>
                <ci> complex_cm </ci>
                <cn type="integer"> 700 </cn>
              </apply>
              <cn type="integer"> 10 </cn>
            </apply>
            <cn type="integer"> 1 </cn>
          </apply>
        </math>
      </assignmentRule>
    </listOfRules>
    <listOfReactions>
      <reaction id="Bsynthesis" reversible="false">
        <listOfProducts>
          <speciesReference species="bcat_cm" stoichiometry="1"/>
        </listOfProducts>
        <kineticLaw>
          <math xmlns="http://www.w3.org/1998/Math/MathML">   
          <apply>
          <times/>      
            <ci> Bsyn </ci>
            <ci> CytosolMembrane </ci>
         </apply>
          </math>
        </kineticLaw>
      </reaction>
      <reaction id="kDegradation" reversible="false">
        <listOfReactants>
          <speciesReference species="bcat_cm" stoichiometry="1"/>
        </listOfReactants>
        <kineticLaw>
          <math xmlns="http://www.w3.org/1998/Math/MathML">          
            <apply>
              <times/>
              <apply>
                <times/>
                <apply>
                  <times/>
                  <ci> CytosolMembrane </ci>
                  <ci> kdegradation </ci>
                  <ci> gamma </ci>
                </apply>
                <ci> bcat_cm </ci>
              </apply>
              <apply>
                <minus/>
                <cn type="integer"> 1 </cn>
                <apply>
                  <times/>
                  <cn> 0.5 </cn>
                  <ci> wnt_level </ci>
                </apply>
              </apply>
            </apply>
          </math>
        </kineticLaw>
      </reaction>
      <reaction id="kC" reversible="true">
        <listOfReactants>
          <speciesReference species="bcat_cm" stoichiometry="1"/>
          <speciesReference species="ligand_cm" stoichiometry="1"/>
        </listOfReactants>
        <listOfProducts>
          <speciesReference species="complex_cm" stoichiometry="1"/>
        </listOfProducts>
        <kineticLaw>
          <math xmlns="http://www.w3.org/1998/Math/MathML">          
            <apply>
              <times/>
              <ci> CytosolMembrane </ci>
              <apply>
                <minus/>
                <apply>
                  <times/>
                  <apply>
                    <times/>
                    <ci> kC_k1 </ci>
                    <ci> bcat_cm </ci>
                  </apply>
                  <ci> ligand_cm </ci>
                </apply>
                <apply>
                  <times/>
                  <ci> kC_k2 </ci>
                  <ci> complex_cm </ci>
                </apply>
              </apply>
            </apply>
          </math>
        </kineticLaw>
      </reaction>
      <reaction id="kN" reversible="true">
        <listOfReactants>
          <speciesReference species="bcat_nu" stoichiometry="1"/>
          <speciesReference species="ligand_nu" stoichiometry="1"/>
        </listOfReactants>
        <listOfProducts>
          <speciesReference species="complex_nu" stoichiometry="1"/>
        </listOfProducts>
        <kineticLaw>
          <math xmlns="http://www.w3.org/1998/Math/MathML">          
            <apply>
              <times/>
              <ci> nucleus </ci>
              <apply>
                <minus/>
                <apply>
                  <times/>
                  <apply>
                    <times/>
                    <ci> kN_k1 </ci>
                    <ci> bcat_nu </ci>
                  </apply>
                  <ci> ligand_nu </ci>
                </apply>
                <apply>
                  <times/>
                  <ci> kN_k2 </ci>
                  <ci> complex_nu </ci>
                </apply>
              </apply>
            </apply>
          </math>
        </kineticLaw>
      </reaction>
      <reaction id="kdiffusion" reversible="false">
        <listOfReactants>
          <speciesReference species="bcat_cm" stoichiometry="1"/>
        </listOfReactants>
        <listOfProducts>
          <speciesReference species="bcat_nu" stoichiometry="1"/>
        </listOfProducts>
        <kineticLaw>
          <math xmlns="http://www.w3.org/1998/Math/MathML">          
            <apply>
              <times/>
              <ci> kdiffusion_k </ci>
              <apply>
                <minus/>
                <ci> bcat_cm </ci>
                <ci> bcat_nu </ci>
              </apply>
            </apply>
          </math>
        </kineticLaw>
      </reaction>
      <reaction id="K_c_active" reversible="false">
        <listOfReactants>
          <speciesReference species="bcat_cm" stoichiometry="1"/>
        </listOfReactants>
        <listOfProducts>
          <speciesReference species="bcat_nu" stoichiometry="1"/>
        </listOfProducts>
        <kineticLaw>
          <math xmlns="http://www.w3.org/1998/Math/MathML">          
            <apply>
              <times/>
              <ci> K_c_active_k </ci>
              <ci> bcat_cm </ci>
            </apply>
          </math>
        </kineticLaw>
      </reaction>
      <reaction id="K_n_active" reversible="false">
        <listOfReactants>
          <speciesReference species="bcat_nu" stoichiometry="1"/>
        </listOfReactants>
        <listOfProducts>
          <speciesReference species="bcat_cm" stoichiometry="1"/>
        </listOfProducts>
        <kineticLaw>
          <math xmlns="http://www.w3.org/1998/Math/MathML">          
            <apply>
              <times/>
              <ci> K_n_active_k </ci>
              <ci> bcat_nu </ci>
            </apply>
          </math>
        </kineticLaw>
      </reaction>
    </listOfReactions>
  </model>
</sbml>
